# Supplementary material for: Antidepressants and Risk of Sudden Cardiac Death: A Network Meta-Analysis and Systematic Review
Source: Med Sci (Basel). 2021 Apr 23;9(2):26. doi: 10.3390/medsci9020026 (PMC8167667; doi:10.3390/medsci9020026)
Supplement: Supplementary file 1 [file medsci-09-00026-s001.zip]

Archive with 1 entries (1 files):
- medsci-1177666-supplementary.pdf
